# Supplementary material for: Purchasing “Nootropics” Online: Identification and Quantification of Ingredients in Phenibut-Containing Products
Source: Medicina (Kaunas). 2024 Sep 24;60(10):1561. doi: 10.3390/medicina60101561 (PMC11509446; doi:10.3390/medicina60101561)
Supplement: Supplementary file 1 [file medicina-60-01561-s001.zip]

Archive with 1 entries (1 files):
- medicina-3158069-supplementary.pdf
